# Supplementary material for: Isolation and characterization of the EgWRI1 promoter from oil palm (Elaeis guineensis Jacq.) and its response to environmental stress and ethylene
Source: PLoS One. 2019 Dec 4;14(12):e0225115. doi: 10.1371/journal.pone.0225115 (PMC6892528; doi:10.1371/journal.pone.0225115)
Supplement: S1 Table — (XLSX) [file pone.0225115.s001.xlsx]

## Sheet: Darkness 
	CK		Darkness
0	1	0.0506571	1	0.0496315
24	1.17079	0.117341	1.88914	0.885003
48	0.656365	0.0959384	1.31798	0.230549

## Sheet: Cool
	CK		Cool
0	1	0.659614	1	0.44538
24	1.32412	0.139111	0.552709	0.221136
48	1.42721	0.491947	1.09318	0.694081

## Sheet: Ethylene 
	CK		Ethylene
0	1	0.273114	1	0.376207
12	1.15774	0.0233362	0.673557	0.146489
48	1.02874	0.263601	0.410684	0.134625
96	0.502869	0.0434773	0.305009	0.0251671
